# Supplementary material for: An SSR‐based approach incorporating a novel algorithm for identification of rare maize genotypes facilitates criteria for landrace conservation in Mexico
Source: Ecol Evol. 2017 Feb 10;7(6):1680–90. doi: 10.1002/ece3.2754 (PMC5355182; doi:10.1002/ece3.2754)
Supplement: Supplementary file 3 [file ECE3-7-1680-s003.xlsx]

## Sheet: Hoja1
Supplementary Table S1. List of maize from Puebla State, palomero and teosinte accessions used in the study
acc_id	LOCALITY	Type 1	Type 2	Color 1	Color 2	Lat_gra	Lat_min	Lat_sec	Lon_gra	Lon_min	Lon_sec	masl
PA006	OCUITLAN	Palomero	Palomero Toluqueno	White	White	18	34	48	-99	-14	-24	927
PA007	TOLUCA	Palomero	Palomero Toluqueno	White	White	19	10	12	-99	-23	-24	2965
PA014	TOLUCA	Palomero	Palomero	White	White	19	10	12	-99	-23	-24	2965
PA017	KILOMETER 57 MEXICO TOLUCA	Palomero	Cónico	White	White	19	10	12	-99	-23	-24	2965
PA018	TOLUCA	Palomero	Palomero Toluqueno	White	White	19	10	12	-99	-23	-24	2965
PA019	PEROTE	Palomero	Conico	Black	Black	19	19	12	-97	-7	-12	2324
PA020	TOLUCA	Palomero	Palomero Toluqueno	White	White	19	10	12	-99	-23	-24	2965
PA021	CHIHUAHUA	Palomero	Palomero Chihuahua	White	Red	29	13	12	-107	-26	-24	1891
PA022	CHIHUAHUA	Palomero	Palomero Chihuahua	White	White	29	7	12	-108	-5	-24	2099
PA024	GUERRERO	Palomero	Pepitilla	White	White	18	23	60	-99	-18	-36	1918
PA025	TLAXCALA	Palomero	Conico	Yellow	Yellow	19	27	36	-98	-20	-24	2575
PA026	TLAXCALA	Palomero	Conico	Yellow	Yellow	19	11	24	-98	-8	-24	2535
PA027	TEXCALYACAC	Palomero	Conico	White	White	19	4	48	-99	-17	-60	3053
PA028	TOLUCA	Palomero	Conico	Yellow	Yellow	19	10	12	-99	-23	-24	2965
PA029	ALTOTONGA	Palomero	Palomero	Yellow	Yellow	19	42	36	-97	-14	-24	2256
PA030	COSCOMATEPEC DE BRAVO	Palomero	Conico	White	White	19	4	12	-97	-2	-24	1493
PA031	ZARAGOZA	Palomero	Palomero	White	White	19	27	36	-97	-19	-48	2378
PA032	TLAXCO	Palomero	Arrocillo	White	Yellow	19	22	12	-98	-3	-36	2527
PA034	ZONANTEPEC	Palomero	Conico	Yellow	Yellow	19	7	48	-98	-8	-24	2392
PA035	CHALCHICOMULA SESMA	Palomero	Arrocillo	White	White	18	34	48	-97	-16	-12	2362
PA036	TEXCALYACAC	Palomero	Palomero Toluqueno	White	White	19	4	48	-99	-17	-60	3053
PA037	GUADALUPE VICTORIA	Palomero	Palomero Toluqueno	Yellow	Yellow	19	10	12	-97	-12	0	2906
PA038	CALPULALPAN	Palomero	Palomero Toluqueno	White	White	19	21	0	-98	-20	-24	2331
PA039	ALTOTONGA	Palomero	Conico	White	White	19	42	36	-97	-14	-24	2256
PA041	EJIDO GOMEZ FARIAS	Palomero	Cristalino de Chihuahua	White	White	29	13	12	-107	-26	-24	1891
PA042	EJIDO GOMEZ FARIAS	Palomero	Cristalino de Chihuahua	White	White	29	13	12	-107	-26	-24	1891
PA043	MESA DEL HURACAN	Palomero	Apachito	White	Yellow	29	23	24	-108	-9	0	2302
PA046	CEARA	Palomero	Palomero	White	White	-5	-13	-48	-40	-11	-24	384
PA047	PEROTE	Palomero	Conico	White	Yellow	19	19	12	-97	-1	-12	1201
PA048	ZITACUARO	Palomero	Reventador	White	White	19	15	36	-100	-13	-48	2072
PA050	SAN MATEO ATENCO	Palomero	Palomero Toluqueno	White	White	19	16	12	-99	-31	-48	2578
PA051	TIMILPAN	Palomero	Palomero Toluqueno	White	Yellow	19	52	12	-99	-45	0	2729
PL001	Tetela de Ocampo	Arrocillo	Arrocillo	White	White	19	50	37	-97	-54	-52	2841
PL002	Atempan	Arrocillo	Arrocillo	White	White	19	48	55	-97	-26	-45	2084
PL003	Atempan	Arrocillo	Conico	White	Yellow	19	50	16	-97	-27	-9	1967
PL004	Zaragoza	Arrocillo	Arrocillo	Black	Black	19	43	18	-97	-32	-36	2200
PL005	San Nicolas Buenos Aires	Cacahuacintle	Cacahuacintle	White	White	19	10	34	-97	-32	-16	2397
PL006	Chingnahuapan	Cacahuacintle	Cacahuacintle	White	White	19	43	49	-98	-3	-56	2560
PL007	Tlachichuca	Cacahuacintle	Cacahuacintle	White	White	19	11	13	-97	-21	-54	2632
PL008	Tepatlaxco	Cacahuacintle	Cacahuacintle	White	White	19	9	39	-97	-59	-55	2864
PL009	Chalchicomula de Sesma	Cacahuacintle	Cacahuacintle	White	White	18	57	58	-97	-23	-21	2782
PL010	Tlachichuca	Cacahuacintle	Cacahuacintle	White	White	19	4	59	-97	-21	-34	2956
PL011	Acatlan de Osorio	Oloton	Oloton	White	White	18	17	8	-98	-3	-50	1290
PL012	Totoltepec	Oloton	Oloton	White	White	18	13	47	-97	-51	-56	1415
PL013	Totoltepec	Oloton	Oloton	White	White	18	14	25	-97	-51	-57	1459
PL014	Acatlan de Osorio	Oloton	Oloton	White	White	18	13	43	-98	-2	-28	1196
PL015	Tetela de Ocampo	Chalqueno	Conico	Yellow	Orange	19	49	14	-97	-51	-28	1805
PL016	Huejotzingo	Conico	Conico	White	White	19	8	27	-98	-33	-18	3024
PL017	Huejotzingo	Conico	Conico	White	White	19	8	27	-98	-33	-18	3024
PL018	San Jose Chiapa	Conico	Conico	White	White	19	16	58	-97	-44	-2	2388
PL019	San Martin Texmelucan	Conico	Conico	White	Yellow	19	13	52	-98	-27	-25	2373
PL020	San Martin Texmelucan	Conico	Conico	White	Yellow	19	13	52	-98	-27	-25	2373
PL021	Atlixco	Conico	Conico	White	White	18	57	44	-98	-15	-2	2325
PL022	Atlixco	Conico	Conico	White	White	18	54	16	-98	-29	-17	1954
PL023	Tepatlaxco	Conico	Conico	White	White	19	10	48	-98	0	-6	3025
PL024	Tepatlaxco	Conico	Conico	White	White	19	5	1	98	0	-37	2423
PL025	Tepatlaxco	Conico	Conico	White	White	19	4	19	-98	0	-39	2386
PL026	Atlixco	Conico	Conico	White	White	18	56	48	-98	-33	-54	2372
PL027	Chalchicomula de Sesma	Conico	Conico	White	White	18	59	57	-97	-30	-7	2473
PL028	Atzitzintla	Conico	Conico	White	White	18	52	54	-97	-18	-22	2721
PL029	Atzitzintla	Conico	Conico	White	White	18	52	54	-97	-18	-22	2721
PL030	San Nicolas Buenos Aires	Conico	Conico	White	White	19	12	41	-97	-29	-19	2401
PL031	Totoltepec	Conico	Conico	White	White	18	13	25	-97	-52	-27	1397
PL032	Tochimilco	Conico	Conico	White	White	18	49	48	-98	-43	-47	2140
PL033	San Pedro Yeloixtlahuaca	Conico	Conico	White	White	18	5	4	-98	-5	-49	1201
PL034	Totoltepec	Conico	Conico	White	White	18	13	25	-97	-52	-27	1397
PL035	Zacatlan	Conico	Chalqueno	Yellow	Yellow	19	58	28	-97	-58	-29	2176
PL036	San Nicolas Buenos Aires	Conico	Conico	Yellow	Yellow	19	9	15	-97	-32	-43	2408
PL037	San Martin Texmelucan	Conico	Conico	Yellow	Yellow	19	14	31	-98	-28	-3	2350
PL038	Tetela de Ocampo	Conico	Conico	Yellow	Yellow	19	50	37	-97	-54	-52	2841
PL039	Tlachichuca	Conico	Conico	Yellow	Yellow	19	6	56	-97	-24	-43	2626
PL040	Chingnahuapan	Conico	Conico	Yellow	Yellow	19	52	46	-98	-4	-55	2556
PL041	Tepatlaxco	Conico	Conico	Yellow	Yellow	19	4	14	-97	-58	-38	2375
PL042	Chalchicomula de Sesma	Conico	Conico	Yellow	Yellow	18	58	6	-97	-25	-6	2623
PL043	Chalchicomula de Sesma	Conico	Conico	Yellow	Yellow	18	58	17	-97	-26	-33	2634
PL044	Chingnahuapan	Conico	Conico	Yellow	Yellow	19	54	18	-98	-4	-37	2483
PL045	Puebla	Conico	Conico	Purple	Purple	19	8	38	98	-6	-4	2565
PL046	Aljojuca	Conico	Conico	Red	Red	19	7	16	-97	-29	-30	2481
PL047	Xicotepec	Conico	Conico	Red	Red	20	25	52	-97	-46	-31	174
PL048	Chingnahuapan	Elotes Conicos	Elotes Conicos	Black	Black	19	51	41	-98	-4	-14	2400
PL049	Chingnahuapan	Elotes Conicos	Elotes Conicos	Black	Black	19	43	48	-98	-4	-36	2610
PL050	Huejotzingo	Elotes Conicos	Elotes Conicos	Blue	Blue	19	8	19	-98	-37	-17	3021
PL051	Huejotzingo	Elotes Conicos	Elotes Conicos	Blue	Blue	19	8	19	-98	-37	-17	3021
PL052	San Jose Chiapa	Elotes Conicos	Elotes Conicos	Blue	Blue	19	16	28	-97	-43	-58	2377
PL053	Oriental	Elotes Conicos	Elotes Conicos	Blue	Blue	19	20	51	-97	-32	-50	2372
PL054	San Nicolas Buenos Aires	Elotes Conicos	Elotes Conicos	Blue	Blue	19	14	59	-97	-29	-40	2408
PL055	San Martin Texmelucan	Elotes Conicos	Elotes Conicos	Blue	Blue	19	13	53	-98	-27	-30	2379
PL056	San Martin Texmelucan	Elotes Conicos	Elotes Conicos	Blue	Blue	19	13	53	-98	-27	-30	2379
PL057	Soltepec	Elotes Conicos	Elotes Conicos	Blue	Blue	19	9	6	-97	-43	-56	2364
PL058	Aljojuca	Elotes Conicos	Elotes Conicos	Blue	Blue	19	6	23	-97	-30	-25	2532
PL059	Tlachichuca	Elotes Conicos	Elotes Conicos	Blue	Blue	19	4	56	-97	-26	-13	2630
PL060	Tlachichuca	Elotes Conicos	Elotes Conicos	Blue	Blue	19	9	21	-97	-22	-42	2670
PL061	Atlixco	Elotes Conicos	Elotes Conicos	Blue	Blue	18	57	10	98	-33	-7	2362
PL062	Atlixco	Elotes Conicos	Elotes Conicos	Blue	Blue	18	56	55	-98	-32	-44	2038
PL063	Atlixco	Elotes Conicos	Elotes Conicos	Blue	Blue	18	54	16	-98	-29	-11	1954
PL064	Tepatlaxco	Elotes Conicos	Elotes Conicos	Blue	Blue	19	4	42	98	0	-26	2402
PL065	Chalchicomula de Sesma	Elotes Conicos	Elotes Conicos	Blue	Blue	18	59	0	-97	-26	-5	2615
PL066	Atzitzintla	Elotes Conicos	Elotes Conicos	Blue	Blue	18	53	24	-97	-18	-54	2679
PL067	Acatlan de Osorio	Elotes Conicos	Elotes Conicos	Purple	Purple	18	17	35	-98	-5	-4	1347
PL068	Zacatlan	Elotes Conicos	Elotes Conicos	Blue	Blue	19	58	14	-97	-58	-17	2150
PL069	Xicotepec	Elotes Conicos	Elotes Conicos	Red	Red	20	25	42	-97	-46	-52	178
PL070	San Jeronimo Xayacatlan	Elotes Conicos	Elotes Conicos	Blue	Blue	18	12	56	-97	-55	-2	1287
PL071	Tochimilco	Elotes Conicos	Elotes Conicos	Blue	Blue	18	49	48	-98	-43	-47	2240
PL072	Huejotzingo	Elotes Conicos	Elotes Conicos	Blue	Blue	19	8	27	-98	-33	-18	3024
PL073	San Pablo Anicano	Elotes Conicos	Elotes Conicos	Blue	Blue	18	7	48	-98	-4	-27	1132
PL074	San Pablo Anicano	Elotes Conicos	Elotes Conicos	Blue	Blue	18	8	25	-98	-4	-19	1137
PL075	Puebla	Elotes Conicos	Elotes Conicos	Black	Black	19	8	38	-98	-6	-4	2565
PL076	San Pedro Yeloixtlahuaca	Zapatole Chico	Zapatole Chico	White	White	18	5	22	-98	-5	-45	1115
PL077	Tochimilco	Pepitilla	Pepitilla	White	White	18	49	48	-98	-43	-47	1858
PL078	Chila	Ancho	Pepitilla	White	White	17	57	19	-97	-51	-31	1670
PL079	San Martin Texmelucan	Pepitilla	Pepitilla	Purple	Purple	19	13	33	-98	-27	-28	2360
PL080	San Martin Texmelucan	Pepitilla	Pepitilla	Purple	Purple	19	13	33	-98	-27	-28	2360
PL081	Atlixco	Pepitilla	Pepitilla	Red	Red	18	55	15	-98	-32	-6	2074
PL082	San Juan Tianguismanalco	Pepitilla	Pepitilla	Red	Red	18	59	2	-98	-25	-49	2144
PL083	Atlixco	Pepitilla	Pepitilla	Purple	Purple	18	54	0	-98	-28	-54	1940
PL084	Atlixco	Pepitilla	Pepitilla	Red-colored	Red-colored	18	50	52	-98	-26	-59	1749
PL085	Ahuehuetitla	Pepitilla	Pepitilla	White	White	18	13	18	-98	-13	-21	1166
PL086	Chila	Conico	Elotes Conicos	Purple	Purple	17	57	27	-97	-51	-27	1679
PL087	Tochimilco	Conico	Pepitilla	Purple	Purple	18	49	48	-98	-43	-47	2150
PL088	San Pablo Anicano	Pepitilla	Elotes Conicos	Blue	Blue	18	8	20	-98	-5	-17	1146
PL089	Chingnahuapan	Conico	Pepitilla	Red	Red	19	43	48	-98	-4	-36	2610
PL090	Tetela de Ocampo	Olotillo	Olotillo	White	White	19	48	47	-97	-53	-7	1940
PL091	Axutla	Olotillo	Olotillo	White	White	18	10	52	-98	-23	-11	863
PL092	Tehuitzingo	Olotillo	Olotillo	White	White	18	26	1	-98	-17	-20	1050
PL093	Axutla	Olotillo	Ancho	White	White	18	11	23	-98	-23	-42	861
PL094	Xicotepec	Tuxpeno	Tuxpeno	White	Smoky	20	25	48	-97	-47	-2	177
PL095	Xicotepec	Tuxpeno	Tuxpeno	White	White	20	25	50	-97	-46	-54	173
PL096	Xicotepec	Tuxpeno	Tuxpeno	White	White	20	25	46	-97	-46	-2	163
PL097	Francisco Z. Mena	Tuxpeno	Ancho	White	White	20	39	43	-97	-50	-52	2483
PL098	San Pablo Anicano	Tuxpeno	Ancho	White	White	18	7	49	-98	-4	-16	1132
PL099	Tenampulco	Tuxpeno	Tuxpeno	White	White	20	10	13	-97	-24	-20	217
PL100	Tehuitzingo	Vandeno	Vandeno	White	White	18	26	32	-98	-17	-12	1056
PL101	Ahuehuetitla	Vandeno	Vandeno	White	White	18	12	38	-98	-13	-31	1163
PL102	Chingnahuapan	Chalqueno	Pepitilla	White	White	19	43	49	-98	-3	-56	2560
PL103	San Jose Chiapa	Chalqueno	Chalqueno	White	White	19	15	22	-97	-45	-37	2373
PL104	San Jose Chiapa	Chalqueno	Chalqueno	Creamy	Creamy	19	14	49	-97	-44	-33	2366
PL105	San Jose Chiapa	Chalqueno	Chalqueno	White	White	19	16	22	-97	-43	-57	2374
PL106	Oriental	Chalqueno	Chalqueno	Creamy	Creamy	19	20	15	-97	-30	-47	2408
PL107	San Nicolas Buenos Aires	Chalqueno	Chalqueno	White	White	19	13	27	-97	-28	-46	2412
PL108	Soltepec	Chalqueno	Chalqueno	Creamy	Creamy	19	8	9	-97	-45	-22	2464
PL109	Tochimilco	Cónico	Pepitilla	White	White	18	50	8	-98	-43	-35	1953
PL110	Acatlan de Osorio	Bolita	Vandeno	White	White	18	15	3	-98	0	-30	1204
PL111	Tlachichuca	Conico	Pepitilla	Red	Red	19	11	39	-97	-23	-4	2508
PL112	Tepatlaxco	Elotes Conicos	Elotes Conicos	Red	Red	19	4	32	-97	-58	-43	2390
PL113	Xicotepec	Conejo	Vandeno	White	White	20	17	15	-97	0	-6	860
PL114	San Pedro Yeloixtlahuaca	Pepitilla	Pepitilla	White	White	18	3	31	-98	-2	-39	1463
PL115	Atlixco	Ancho	Ancho	White	White	18	56	6	-98	-5	-2	2123
PL116	Atlixco	Ancho	Ancho	White	White	18	54	32	-98	-28	-44	1955
PL117	Tochimilco	Ancho	Ancho	White	White	18	49	12	-98	-31	-42	2150
PL118	Cohuecan	Ancho	Ancho	White	White	18	49	45	-98	-42	-31	1884
PL119	Albino Zertuche	Ancho	Ancho	White	White	18	0	12	-98	-32	-7	1288
PL120	Tochimilco	Ancho	Ancho	White	White	18	49	12	-98	-31	-42	2115
PL121	Tochimilco	Ancho	Ancho	White	White	18	49	12	-98	-31	-42	2150
PL122	Cohuecan	Ancho	Elotes Conicos	Blue	Blue	18	49	45	-98	-42	-31	1884
PL123	Tehuitzingo	Elotes Occidentales	Ancho	Purple	Purple	18	24	40	-98	-20	-23	1039
PL124	Albino Zertuche	Ancho	Elotes Occidentales	Blue	Blue	18	0	13	-98	-32	-10	1295
PL125	Tochimilco	Ancho	Elotes Conicos	Blue	Blue	18	49	12	-98	-31	-42	1780
PL126	San Pedro Yeloixtlahuaca	Ancho	Elotes Conicos	Blue	Blue	18	5	8	-98	-5	-38	1122
PL127	Chila	Ancho	Ancho	White	White	17	56	43	-97	-53	-28	1855
PL128	Oriental	Arrocillo	Conico	White	White	19	15	59	-97	-31	0	2390
PL129	Atzitzintla	Arrocillo	Cónico	White	White	18	54	6	-97	-19	-58	2453
PL130	San Nicolas Buenos Aires	Arrocillo	Arrocillo	White	White	19	9	34	-97	-32	-34	2401
PL131	Tochimilco	Arrocillo	Arrocillo	White	White	18	53	21	-98	-32	-36	1988
PL132	Atlixco	Tuxpeno	Bolita	White	White	18	50	51	-98	-27	-1	1737
PL133	San Francisco Altepexi	Tuxpeno	Conico	White	White	18	22	58	-97	-19	-35	1314
PL134	San Pablo Anicano	Bolita	Bolita	White	White	18	7	48	-98	-4	-15	1130
PL135	Altepaxi	Conico	Ancho	Blue	Blue	18	22	58	-97	-19	-35	1314
PL136	Huejotzingo	Tablilla de ocho	Ancho	Creamy	Creamy	19	8	27	-98	-33	-18	3024
PL137	Soltepec	Tablilla de ocho	Bolita	White	White	19	8	2	-97	-44	-7	2418
PL138	Zacatlan	Tablilla de ocho	Bolita	White	White	19	57	24	-98	-1	-2	2531
PL139	Albino Zertuche	Tablilla de ocho	Bolita	White	White	18	0	13	-98	-32	-10	1295
PL140	Zacatlan	Conico	Bolita	White	White	19	57	24	-98	-1	-2	2531
PL141	Santa Isabel Cholula	Conico	Conico	White	White	18	59	22	-98	-21	-59	2142
PL142	San Nicolas Buenos Aires	Cónico	Pepitilla	White	White	19	9	34	-97	-32	-34	2401
PL143	San Nicolas Buenos Aires	Cónico	Pepitilla	White	White	19	9	34	-97	-32	-34	2401
PL144	Zacatlan	Cónico	Pepitilla	White	White	19	57	24	-97	-59	-27	2395
PL145	San Jeronimo Xayacatlan	Cónico	Pepitilla	White	White	18	12	56	-97	-55	-2	1287
PL146	San Jeronimo Xayacatlan	Cónico	Pepitilla	White	White	18	12	56	-97	-55	-2	1287
PL147	Axutla	Tablilla de ocho	Bolita	Yellow	Yellow	18	10	52	-98	-23	-11	863
PL148	Chila	Tablilla de ocho	Mushito	White	White	17	57	19	-97	-51	-31	1670
PL149	Albino Zertuche	Conico	Pepitilla	White	Yellow	18	1	15	-98	-32	-45	1260
PL150	San Nicolas Buenos Aires	Chalqueno	Conico	White	White	19	9	34	-97	-32	-34	2401
PL151	Puebla	Conico	Chalqueno	White	White	19	8	38	98	-6	-4	2565
PL152	Tianguismanalco	Conico	Chalqueno	White	White	18	57	18	-98	-24	-42	2160
PL153	Ahuehuetitla	Ancho	Bolita	White	White	18	12	38	-98	-13	-31	1163
PL154	Tochimilco	Conico	Chalqueno	White	White	18	49	12	-98	-31	-42	2240
PL155	Totoltepec	Conico	Conico	Creamy	Creamy	18	13	17	-97	-52	-4	1376
PL156	Puebla	Chalqueno	Chalqueno	Yellow	Yellow	19	8	38	-98	-6	-4	2565
PL157	Tepatlaxco	Chalqueno	Chalqueno	Yellow	Yellow	19	4	14	-97	-58	-38	2375
PL158	Atlixco	Chalqueno	Chalqueno	Yellow	Yellow	18	50	51	-98	-27	-1	1737
PL159	Ahuehuetitla	Elotes Conicos	Elotes Conicos	Blue	Blue	18	12	38	-98	-13	-31	1163
PL160	San Nicolas de los Ranchos	Conico	Conico	Blue	Blue	19	4	0	-98	-29	0	2560
PL161	Tenampulco	Elotes Conicos	Elotes Conicos	Maroon	Maroon	20	10	13	-97	-24	-20	217
PL162	Zacatlan	Conico	Elotes Conicos	Red	Red	19	57	48	-97	-58	-55	2258
PL163	Soltepec	Chalqueno	Chalqueno	White	White	19	7	20	-97	-43	-18	2475
PL164	Aljojuca	Chalqueno	Chalqueno	White	White	19	6	12	-97	-30	-43	2528
PL165	San Martin Texmelucan	Chalqueno	Chalqueno	Pinto	Pinto	19	13	40	-98	-27	-28	2365
PL166	San Martin Texmelucan	Chalqueno	Conico	White	Black	19	13	40	-98	-27	-28	2365
PL167	Axutla	Conico	Pepitilla	White	Yellow	18	11	54	-98	-23	-11	867
PL168	Acatlan de Osorio	Pepitilla	Conico	White	White	18	17	35	-98	-5	-4	1348
PL169	Pantepec	Conejo	Tuxpeno	White	White	20	30	14	-97	-53	-19	202
PL170	Tehuitzingo	Tablilla de ocho	Pepitilla	White	White	18	19	6	-98	-18	-37	1071
PL171	Ahuehuetitla	Pepitilla	Bolita	Pinto	Pinto	18	12	57	-98	-12	-58	1176
PL172	Albino Zertuche	Tablilla de ocho	Pepitilla	White	White	18	1	15	-98	-32	-45	1260
PL173	Axutla	Tuxpeno	Bolita	White	White	18	11	57	-98	-21	-37	945
PL174	San Nicolas Buenos Aires	Conico	Pepitilla	Smoky	Smoky	19	9	34	-97	-32	-34	2401
PL175	Tenampulco	Tuxpeno	Tuxpeno	White	Yellow	20	10	13	-97	-24	-20	217
PL176	Azitzintla	Conico	Conico	White	White	18	54	4	-97	-20	-4	2651
PL177	San Fco Cuautlancingo	Cacahuacintle	Cacahuacintle	White	White	18	59	12	-97	-23	-47	2828
PL178	Azitzintla	Chalqueno	Chalqueno	White	Creamy	18	53	53	-97	-18	-30	2743
PL179	San Fco Independencia	Chalqueno	Chalqueno	White	Yellow	19	4	56	-97	-26	-12	2628
PL180	San Nicolas Buenos Aires	Arrocillo	Arrocillo	White	Creamy	19	9	34	-97	-32	-34	2401
PL181	San Nicolas Buenos Aires	Arrocillo	Arrocillo	White	Creamy	19	12	8	-97	-31	-41	2387
PL182	San Nicolas Buenos Aires	Arrocillo	Arrocillo	White	Creamy	19	10	20	-97	-33	-7	2384
PL183	San Nicolas Buenos Aires	Arrocillo	Arrocillo	White	Creamy	19	9	6	-97	-32	-12	2407
PL184	Ocotlan	Chalqueno	Chalqueno	White	White	19	6	3	-98	-14	-54	2200
PL185	Chalchicomula de Sesma	Chalqueno	Pepitilla	White	Yellow	19	57	0	-97	-24	-36	2530
TE004	Hoyo del Aire	Balsas	Balsas			19	17	24	-101	-52	-59	983
TE005	El Limoncito	Balsas	Balsas			19	32	30	-100	-55	-16	1363
TE006	Paso Ancho	Balsas	Balsas			19	29	21	-100	-55	-22	1075
TE010	Punta de la Loma	Balsas	Balsas			19	13	32	-101	-20	-27	1424
TE015	El Palmito	Balsas	Balsas			19	4	5	-101	-12	-1	728
TE017	Turicato	Balsas	Balsas			19	5	20	-101	-27	-17	892
TE018	Puerto de la Cruz	Balsas	Balsas			18	58	18	-101	-3	-46	868
TE021	Benito Juarez	Balsas	Balsas			19	19	3	-100	-26	-58	1307
TE023	Las Parotas	Balsas	Balsas			19	13	46	-100	-42	-8	641
TE031	El Limon de Papatzindan	Balsas	Balsas			19	2	48	-100	-45	-3	626
TE033	La Ceibita	Balsas	Balsas			18	53	4	-100	-50	-36	522
TE034	Pena Prieta	Balsas	Balsas			18	52	1	-100	-52	-21	660
TE039	San Agustin del Maiz	Mesa Central	Mesa Central			19	54	16	-101	-9	-37	1842
TE041	La Labor	Mesa Central	Mesa Central			19	57	44	-101	-19	-4	1877
TE045	La Estancia	Mesa Central	Mesa Central			19	59	39	-101	-17	-21	1891
TE047	Botello	Mesa Central	Mesa Central			19	57	59	-101	-40	-17	2039
TE048	Cuto de la Esperanza	Mesa Central	Mesa Central			19	45	19	-101	-20	-36	2153
TE050	Tanimireche	Mesa Central	Mesa Central			19	52	40	-101	-23	-59	2057
TE054	Chupicuaro	Mesa Central	Mesa Central			20	1	35	-101	-9	-27	1845
TE056	La Quemada	Mesa Central	Mesa Central			20	5	44	-101	-26	-4	1959
TE062	El Salitre	Chapala	Chapala			20	22	27	-102	-22	-27	1542
TE063	Telonzo	Chapala	Chapala			19	58	19	-102	-26	-50	1638
TE064	El Salitre	Chapala	Chapala			20	22	27	-102	-22	-27	1542
Legend
TYPE 1= Main race classification
TYPE 2= Secondary classification
Color 1= Main seed color
Color 2= Secondary seed color
NOTE: All samples were obtained from localities in Mexico with the exception of PA046 which was collected in Brazil. Where morphological data were incomplete, race classification was revised by Dr. JL Pons-Hernández
